# Supplementary material for: Dexmedetomidine as an Adjuvant to Nerve Block for Cancer Surgery: A Systematic Review and Meta-Analysis
Source: J Clin Med. 2024 May 28;13(11):3166. doi: 10.3390/jcm13113166 (PMC11172819; doi:10.3390/jcm13113166)
Supplement: Supplementary file 1 [file jcm-13-03166-s001.zip]

Archive with 1 entries (1 files):
- jcm-3025873-supplementary.pdf
